# Supplementary material for: Behavioral and Physiological Reactions to a Sudden Novel Object in the Weanling Horse: Quantitative Phenotypes for Future GWAS
Source: Genes (Basel). 2023 Feb 26;14(3):593. doi: 10.3390/genes14030593 (PMC10048014; doi:10.3390/genes14030593)
Supplement: Supplementary file 1 [file genes-14-00593-s001.zip]

Archive with 1 entries (1 files):
- genes-2193128-supplementary.pdf
